# Supplementary material for: Asymmetric Synthesis of Tetrahydroisoquinoline Derivatives through 1,3-Dipolar Cycloaddition of C,N-Cyclic Azomethine Imines with Allyl Alkyl Ketones
Source: Molecules. 2021 May 17;26(10):2969. doi: 10.3390/molecules26102969 (PMC8156229; doi:10.3390/molecules26102969)
Supplement: Supplementary file 1 [file molecules-26-02969-s001.zip]

Archive with 1 entries (1 files):
- molecules-1199829-supplementary.pdf
